# Supplementary material for: Nitrotriazole-based acetamides and propanamides with broad spectrum antitrypanosomal activity
Source: Eur J Med Chem. 2016 Nov 10;123:895–904. doi: 10.1016/j.ejmech.2016.08.002 (PMC5049494; doi:10.1016/j.ejmech.2016.08.002)
Supplement: Supplementary file 2 — MOL file. ZIP file containing the MOL files of the most important compounds in this article. [file mol.zip]

Archive with 12 entries (12 files):
- compound 9.mol
- compound 8.mol
- compound 15.mol
- compound 7.mol
- compound 14.mol
- compound 6.mol
- compound 13.mol
- compound 12.mol
- compound 11.mol
- compound 3.mol
- compound 10.mol
- compound 2.mol
