# Supplementary material for: Nitrotriazole-based acetamides and propanamides with broad spectrum antitrypanosomal activity
Source: Eur J Med Chem. 2016 Nov 10;123:895–904. doi: 10.1016/j.ejmech.2016.08.002 (PMC5049494; doi:10.1016/j.ejmech.2016.08.002)
Supplement: Supplementary file 2 — MOL file. ZIP file containing the MOL files of the most important compounds in this article. [file mol.zip › compound 9.mol]

compound 8.mol
  ChemDraw05191608282D

 27 29  0  0  0  0  0  0  0  0999 V2000
   -1.9658    1.1613    0.0000 C   0  0  0  0  0  0  0  0  0  0  0  0
   -1.9701    0.7827    0.0000 C   0  0  0  0  0  0  0  0  0  0  0  0
   -1.6422    0.5934    0.0000 C   0  0  0  0  0  0  0  0  0  0  0  0
   -1.3101    0.7827    0.0000 C   0  0  0  0  0  0  0  0  0  0  0  0
   -1.3122    1.1650    0.0000 C   0  0  0  0  0  0  0  0  0  0  0  0
   -1.6401    1.3543    0.0000 C   0  0  0  0  0  0  0  0  0  0  0  0
   -0.9838    0.5404    0.0000 C   0  0  0  0  0  0  0  0  0  0  0  0
   -1.0456    0.1691    0.0000 C   0  0  0  0  0  0  0  0  0  0  0  0
   -0.7551   -0.0701    0.0000 C   0  0  0  0  0  0  0  0  0  0  0  0
   -0.4026    0.0619    0.0000 C   0  0  0  0  0  0  0  0  0  0  0  0
   -0.3407    0.4332    0.0000 C   0  0  0  0  0  0  0  0  0  0  0  0
   -0.6313    0.6724    0.0000 C   0  0  0  0  0  0  0  0  0  0  0  0
   -0.1175   -0.1609    0.0000 N   0  0  0  0  0  0  0  0  0  0  0  0
    0.2744   -0.0165    0.0000 C   0  0  0  0  0  0  0  0  0  0  0  0
    0.2744    0.4372    0.0000 O   0  0  0  0  0  0  0  0  0  0  0  0
    0.6250   -0.2228    0.0000 C   0  0  0  0  0  0  0  0  0  0  0  0
    1.0581   -0.0165    0.0000 C   0  0  0  0  0  0  0  0  0  0  0  0
    1.4912   -0.2228    0.0000 N   0  0  0  0  0  0  0  0  0  0  0  0
    1.6562   -0.5734    0.0000 N   0  0  0  0  0  0  0  0  0  0  0  0
    2.0407   -0.5248    0.0000 C   0  0  0  0  0  0  0  0  0  0  0  0
    2.1133   -0.1442    0.0000 N   0  0  0  0  0  0  0  0  0  0  0  0
    1.7737    0.0425    0.0000 C   0  0  0  0  0  0  0  0  0  0  0  0
    2.2956   -0.8209    0.0000 N   0  3  0  0  0  0  0  0  0  0  0  0
    2.0233   -1.5997    0.0000 O   0  0  0  0  0  0  0  0  0  0  0  0
    3.1062   -0.6673    0.0000 O   0  5  0  0  0  0  0  0  0  0  0  0
   -2.3361    1.3036    0.0000 C   0  0  0  0  0  0  0  0  0  0  0  0
   -3.1062    1.5997    0.0000 N   0  0  0  0  0  0  0  0  0  0  0  0
  1  2  2  0      
  2  3  1  0      
  3  4  2  0      
  4  5  1  0      
  5  6  2  0      
  6  1  1  0      
  7  8  2  0      
  8  9  1  0      
  9 10  2  0      
 10 11  1  0      
 11 12  2  0      
 12  7  1  0      
 10 13  1  0      
 13 14  1  0      
 14 15  2  0      
 14 16  1  0      
 16 17  1  0      
 17 18  1  0      
 18 19  1  0      
 19 20  2  0      
 20 21  1  0      
 21 22  2  0      
 22 18  1  0      
  4  7  1  0      
 20 23  1  0      
 23 24  2  0      
 23 25  1  0      
  1 26  1  0      
 26 27  3  0      
M  CHG  2  23   1  25  -1
M  STY  1   1 SUP
M  SLB  1   1   1
M  SAL   1  3  23  24  25
M  SBL   1  1  25
M  SMT   1 NO2
M  SBV   1  25   -0.2549    0.2961
M  STY  1   2 SUP
M  SLB  1   2   2
M  SAL   2  2  26  27
M  SBL   2  1  28
M  SMT   2 ^CN
M  SBV   2  28    0.3703   -0.1424
M  END
