# Supplementary material for: Nitrotriazole-based acetamides and propanamides with broad spectrum antitrypanosomal activity
Source: Eur J Med Chem. 2016 Nov 10;123:895–904. doi: 10.1016/j.ejmech.2016.08.002 (PMC5049494; doi:10.1016/j.ejmech.2016.08.002)
Supplement: Supplementary file 2 — MOL file. ZIP file containing the MOL files of the most important compounds in this article. [file mol.zip › compound 8.mol]

compound 7.mol
  ChemDraw05191608272D

 26 28  0  0  0  0  0  0  0  0999 V2000
   -2.7669    1.0391    0.0000 C   0  0  0  0  0  0  0  0  0  0  0  0
   -2.5812    0.7091    0.0000 C   0  0  0  0  0  0  0  0  0  0  0  0
   -2.2026    0.7091    0.0000 C   0  0  0  0  0  0  0  0  0  0  0  0
   -2.0097    1.0391    0.0000 C   0  0  0  0  0  0  0  0  0  0  0  0
   -2.2026    1.3691    0.0000 C   0  0  0  0  0  0  0  0  0  0  0  0
   -2.5812    1.3691    0.0000 C   0  0  0  0  0  0  0  0  0  0  0  0
   -1.6119    1.0803    0.0000 O   0  0  0  0  0  0  0  0  0  0  0  0
   -1.3231    0.7709    0.0000 C   0  0  0  0  0  0  0  0  0  0  0  0
   -1.3850    0.3997    0.0000 C   0  0  0  0  0  0  0  0  0  0  0  0
   -1.0944    0.1605    0.0000 C   0  0  0  0  0  0  0  0  0  0  0  0
   -0.7420    0.2925    0.0000 C   0  0  0  0  0  0  0  0  0  0  0  0
   -0.6801    0.6638    0.0000 C   0  0  0  0  0  0  0  0  0  0  0  0
   -0.9707    0.9030    0.0000 C   0  0  0  0  0  0  0  0  0  0  0  0
   -0.4569    0.0697    0.0000 N   0  0  0  0  0  0  0  0  0  0  0  0
   -0.0650    0.2141    0.0000 C   0  0  0  0  0  0  0  0  0  0  0  0
   -0.0650    0.6678    0.0000 O   0  0  0  0  0  0  0  0  0  0  0  0
    0.2856    0.0078    0.0000 C   0  0  0  0  0  0  0  0  0  0  0  0
    0.7188    0.2141    0.0000 C   0  0  0  0  0  0  0  0  0  0  0  0
    1.1519    0.0078    0.0000 N   0  0  0  0  0  0  0  0  0  0  0  0
    1.3169   -0.3428    0.0000 N   0  0  0  0  0  0  0  0  0  0  0  0
    1.7014   -0.2942    0.0000 C   0  0  0  0  0  0  0  0  0  0  0  0
    1.7740    0.0864    0.0000 N   0  0  0  0  0  0  0  0  0  0  0  0
    1.4344    0.2731    0.0000 C   0  0  0  0  0  0  0  0  0  0  0  0
    1.9563   -0.5903    0.0000 N   0  3  0  0  0  0  0  0  0  0  0  0
    1.6840   -1.3691    0.0000 O   0  0  0  0  0  0  0  0  0  0  0  0
    2.7669   -0.4367    0.0000 O   0  5  0  0  0  0  0  0  0  0  0  0
  1  2  2  0      
  2  3  1  0      
  3  4  2  0      
  4  5  1  0      
  5  6  2  0      
  6  1  1  0      
  4  7  1  0      
  7  8  1  0      
  8  9  2  0      
  9 10  1  0      
 10 11  2  0      
 11 12  1  0      
 12 13  2  0      
 13  8  1  0      
 11 14  1  0      
 14 15  1  0      
 15 16  2  0      
 15 17  1  0      
 17 18  1  0      
 18 19  1  0      
 19 20  1  0      
 20 21  2  0      
 21 22  1  0      
 22 23  2  0      
 23 19  1  0      
 21 24  1  0      
 24 25  2  0      
 24 26  1  0      
M  CHG  2  24   1  26  -1
M  STY  1   1 SUP
M  SLB  1   1   1
M  SAL   1  3  24  25  26
M  SBL   1  1  26
M  SMT   1 NO2
M  SBV   1  26   -0.2549    0.2961
M  END
