# Supplementary material for: Nitrotriazole-based acetamides and propanamides with broad spectrum antitrypanosomal activity
Source: Eur J Med Chem. 2016 Nov 10;123:895–904. doi: 10.1016/j.ejmech.2016.08.002 (PMC5049494; doi:10.1016/j.ejmech.2016.08.002)
Supplement: Supplementary file 2 — MOL file. ZIP file containing the MOL files of the most important compounds in this article. [file mol.zip › compound 15.mol]

compound 14.mol
  ChemDraw05191608362D

 24 26  0  0  0  0  0  0  0  0999 V2000
   -2.2346   -0.0548    0.0000 C   0  0  0  0  0  0  0  0  0  0  0  0
   -2.0283   -0.3642    0.0000 C   0  0  0  0  0  0  0  0  0  0  0  0
   -1.6573   -0.3403    0.0000 C   0  0  0  0  0  0  0  0  0  0  0  0
   -1.4925   -0.0070    0.0000 C   0  0  0  0  0  0  0  0  0  0  0  0
   -1.6987    0.3024    0.0000 C   0  0  0  0  0  0  0  0  0  0  0  0
   -2.0698    0.2785    0.0000 C   0  0  0  0  0  0  0  0  0  0  0  0
   -2.4821   -0.1167    0.0000 Cl  0  0  0  0  0  0  0  0  0  0  0  0
   -1.2033    0.0277    0.0000 C   0  0  0  0  0  0  0  0  0  0  0  0
   -0.9971   -0.3023    0.0000 N   0  0  0  0  0  0  0  0  0  0  0  0
   -0.6195   -0.2081    0.0000 O   0  0  0  0  0  0  0  0  0  0  0  0
   -0.5924    0.1801    0.0000 C   0  0  0  0  0  0  0  0  0  0  0  0
   -0.9532    0.3258    0.0000 C   0  0  0  0  0  0  0  0  0  0  0  0
   -0.1927    0.3370    0.0000 N   0  0  0  0  0  0  0  0  0  0  0  0
    0.1579    0.0689    0.0000 C   0  0  0  0  0  0  0  0  0  0  0  0
    0.4673    0.2339    0.0000 C   0  0  0  0  0  0  0  0  0  0  0  0
    0.8385   -0.0285    0.0000 N   0  0  0  0  0  0  0  0  0  0  0  0
    1.1273    0.1984    0.0000 N   0  0  0  0  0  0  0  0  0  0  0  0
    1.4323   -0.0061    0.0000 C   0  0  0  0  0  0  0  0  0  0  0  0
    1.3320   -0.3594    0.0000 N   0  0  0  0  0  0  0  0  0  0  0  0
    0.9651   -0.3594    0.0000 C   0  0  0  0  0  0  0  0  0  0  0  0
    0.1373   -0.2817    0.0000 O   0  0  0  0  0  0  0  0  0  0  0  0
    1.8285    0.1571    0.0000 N   0  3  0  0  0  0  0  0  0  0  0  0
    1.9378   -0.6606    0.0000 O   0  0  0  0  0  0  0  0  0  0  0  0
    2.4821    0.6606    0.0000 O   0  5  0  0  0  0  0  0  0  0  0  0
  1  2  2  0      
  2  3  1  0      
  3  4  2  0      
  4  5  1  0      
  5  6  2  0      
  6  1  1  0      
  1  7  1  0      
  4  8  1  0      
  8  9  2  0      
  9 10  1  0      
 10 11  1  0      
 11 12  2  0      
 12  8  1  0      
 11 13  1  0      
 13 14  1  0      
 14 15  1  0      
 16 17  1  0      
 17 18  2  0      
 18 19  1  0      
 19 20  2  0      
 20 16  1  0      
 14 21  2  0      
 15 16  1  0      
 18 22  1  0      
 22 23  2  0      
 22 24  1  0      
M  CHG  2  22   1  24  -1
M  STY  1   1 SUP
M  SLB  1   1   1
M  SAL   1  3  22  23  24
M  SBL   1  1  24
M  SMT   1 NO2
M  SBV   1  24   -0.3963   -0.1633
M  END
