# Supplementary material for: Nitrotriazole-based acetamides and propanamides with broad spectrum antitrypanosomal activity
Source: Eur J Med Chem. 2016 Nov 10;123:895–904. doi: 10.1016/j.ejmech.2016.08.002 (PMC5049494; doi:10.1016/j.ejmech.2016.08.002)
Supplement: Supplementary file 2 — MOL file. ZIP file containing the MOL files of the most important compounds in this article. [file mol.zip › compound 7.mol]

compound 6.mol
  ChemDraw05191608262D

 27 29  0  0  0  0  0  0  0  0999 V2000
   -2.5709    1.0391    0.0000 C   0  0  0  0  0  0  0  0  0  0  0  0
   -2.3853    0.7091    0.0000 C   0  0  0  0  0  0  0  0  0  0  0  0
   -2.0067    0.7091    0.0000 C   0  0  0  0  0  0  0  0  0  0  0  0
   -1.8137    1.0391    0.0000 C   0  0  0  0  0  0  0  0  0  0  0  0
   -2.0067    1.3691    0.0000 C   0  0  0  0  0  0  0  0  0  0  0  0
   -2.3853    1.3691    0.0000 C   0  0  0  0  0  0  0  0  0  0  0  0
   -1.4159    1.0803    0.0000 O   0  0  0  0  0  0  0  0  0  0  0  0
   -1.1272    0.7709    0.0000 C   0  0  0  0  0  0  0  0  0  0  0  0
   -1.1890    0.3997    0.0000 C   0  0  0  0  0  0  0  0  0  0  0  0
   -0.8985    0.1605    0.0000 C   0  0  0  0  0  0  0  0  0  0  0  0
   -0.5460    0.2925    0.0000 C   0  0  0  0  0  0  0  0  0  0  0  0
   -0.4841    0.6638    0.0000 C   0  0  0  0  0  0  0  0  0  0  0  0
   -0.7747    0.9030    0.0000 C   0  0  0  0  0  0  0  0  0  0  0  0
   -0.2609    0.0697    0.0000 N   0  0  0  0  0  0  0  0  0  0  0  0
    0.1310    0.2141    0.0000 C   0  0  0  0  0  0  0  0  0  0  0  0
    0.1310    0.6678    0.0000 O   0  0  0  0  0  0  0  0  0  0  0  0
    0.4816    0.0078    0.0000 C   0  0  0  0  0  0  0  0  0  0  0  0
    0.9147    0.2141    0.0000 C   0  0  0  0  0  0  0  0  0  0  0  0
    1.3478    0.0078    0.0000 N   0  0  0  0  0  0  0  0  0  0  0  0
    1.5128   -0.3428    0.0000 N   0  0  0  0  0  0  0  0  0  0  0  0
    1.8973   -0.2942    0.0000 C   0  0  0  0  0  0  0  0  0  0  0  0
    1.9699    0.0864    0.0000 N   0  0  0  0  0  0  0  0  0  0  0  0
    1.6303    0.2731    0.0000 C   0  0  0  0  0  0  0  0  0  0  0  0
   -2.9628    0.9153    0.0000 F   0  0  0  0  0  0  0  0  0  0  0  0
    2.1522   -0.5903    0.0000 N   0  3  0  0  0  0  0  0  0  0  0  0
    1.8799   -1.3691    0.0000 O   0  0  0  0  0  0  0  0  0  0  0  0
    2.9628   -0.4367    0.0000 O   0  5  0  0  0  0  0  0  0  0  0  0
  1  2  2  0      
  2  3  1  0      
  3  4  2  0      
  4  5  1  0      
  5  6  2  0      
  6  1  1  0      
  4  7  1  0      
  7  8  1  0      
  8  9  2  0      
  9 10  1  0      
 10 11  2  0      
 11 12  1  0      
 12 13  2  0      
 13  8  1  0      
 11 14  1  0      
 14 15  1  0      
 15 16  2  0      
 15 17  1  0      
 17 18  1  0      
 18 19  1  0      
 19 20  1  0      
 20 21  2  0      
 21 22  1  0      
 22 23  2  0      
 23 19  1  0      
  1 24  1  0      
 21 25  1  0      
 25 26  2  0      
 25 27  1  0      
M  CHG  2  25   1  27  -1
M  STY  1   1 SUP
M  SLB  1   1   1
M  SAL   1  3  25  26  27
M  SBL   1  1  27
M  SMT   1 NO2
M  SBV   1  27   -0.2549    0.2961
M  END
