# Supplementary material for: Nitrotriazole-based acetamides and propanamides with broad spectrum antitrypanosomal activity
Source: Eur J Med Chem. 2016 Nov 10;123:895–904. doi: 10.1016/j.ejmech.2016.08.002 (PMC5049494; doi:10.1016/j.ejmech.2016.08.002)
Supplement: Supplementary file 2 — MOL file. ZIP file containing the MOL files of the most important compounds in this article. [file mol.zip › compound 14.mol]

compound 13.mol
  ChemDraw05191608362D

 25 27  0  0  0  0  0  0  0  0999 V2000
   -2.3687   -0.0079    0.0000 C   0  0  0  0  0  0  0  0  0  0  0  0
   -2.1624   -0.3172    0.0000 C   0  0  0  0  0  0  0  0  0  0  0  0
   -1.7914   -0.2933    0.0000 C   0  0  0  0  0  0  0  0  0  0  0  0
   -1.6266    0.0400    0.0000 C   0  0  0  0  0  0  0  0  0  0  0  0
   -1.8328    0.3494    0.0000 C   0  0  0  0  0  0  0  0  0  0  0  0
   -2.2039    0.3254    0.0000 C   0  0  0  0  0  0  0  0  0  0  0  0
   -2.5955   -0.0079    0.0000 Cl  0  0  0  0  0  0  0  0  0  0  0  0
   -1.3993    0.0334    0.0000 C   0  0  0  0  0  0  0  0  0  0  0  0
   -1.1930   -0.2966    0.0000 N   0  0  0  0  0  0  0  0  0  0  0  0
   -0.8155   -0.2024    0.0000 O   0  0  0  0  0  0  0  0  0  0  0  0
   -0.7883    0.1858    0.0000 C   0  0  0  0  0  0  0  0  0  0  0  0
   -1.1492    0.3315    0.0000 C   0  0  0  0  0  0  0  0  0  0  0  0
   -0.3887    0.3428    0.0000 N   0  0  0  0  0  0  0  0  0  0  0  0
    0.0032    0.0953    0.0000 C   0  0  0  0  0  0  0  0  0  0  0  0
    0.3126    0.2603    0.0000 C   0  0  0  0  0  0  0  0  0  0  0  0
    0.6220    0.0953    0.0000 C   0  0  0  0  0  0  0  0  0  0  0  0
    1.0138    0.2603    0.0000 N   0  0  0  0  0  0  0  0  0  0  0  0
    1.3026    0.0334    0.0000 N   0  0  0  0  0  0  0  0  0  0  0  0
    1.6076    0.2379    0.0000 C   0  0  0  0  0  0  0  0  0  0  0  0
    1.5073    0.5912    0.0000 N   0  0  0  0  0  0  0  0  0  0  0  0
    1.1404    0.5912    0.0000 C   0  0  0  0  0  0  0  0  0  0  0  0
   -0.0174   -0.2554    0.0000 O   0  0  0  0  0  0  0  0  0  0  0  0
    1.9420    0.1571    0.0000 N   0  3  0  0  0  0  0  0  0  0  0  0
    2.0512   -0.6606    0.0000 O   0  0  0  0  0  0  0  0  0  0  0  0
    2.5955    0.6606    0.0000 O   0  5  0  0  0  0  0  0  0  0  0  0
  1  2  2  0      
  2  3  1  0      
  3  4  2  0      
  4  5  1  0      
  5  6  2  0      
  6  1  1  0      
  1  7  1  0      
  4  8  1  0      
  8  9  2  0      
  9 10  1  0      
 10 11  1  0      
 11 12  2  0      
 12  8  1  0      
 11 13  1  0      
 13 14  1  0      
 14 15  1  0      
 15 16  1  0      
 16 17  1  0      
 17 18  1  0      
 18 19  2  0      
 19 20  1  0      
 20 21  2  0      
 21 17  1  0      
 14 22  2  0      
 19 23  1  0      
 23 24  2  0      
 23 25  1  0      
M  CHG  2  23   1  25  -1
M  STY  1   1 SUP
M  SLB  1   1   1
M  SAL   1  3  23  24  25
M  SBL   1  1  25
M  SMT   1 NO2
M  SBV   1  25   -0.3344    0.0808
M  END
