# Supplementary material for: Nitrotriazole-based acetamides and propanamides with broad spectrum antitrypanosomal activity
Source: Eur J Med Chem. 2016 Nov 10;123:895–904. doi: 10.1016/j.ejmech.2016.08.002 (PMC5049494; doi:10.1016/j.ejmech.2016.08.002)
Supplement: Supplementary file 2 — MOL file. ZIP file containing the MOL files of the most important compounds in this article. [file mol.zip › compound 13.mol]

compound 12.mol
  ChemDraw05191608352D

 24 26  0  0  0  0  0  0  0  0999 V2000
   -2.2449   -0.0548    0.0000 C   0  0  0  0  0  0  0  0  0  0  0  0
   -2.0387   -0.3642    0.0000 C   0  0  0  0  0  0  0  0  0  0  0  0
   -1.6676   -0.3403    0.0000 C   0  0  0  0  0  0  0  0  0  0  0  0
   -1.5028   -0.0070    0.0000 C   0  0  0  0  0  0  0  0  0  0  0  0
   -1.7091    0.3024    0.0000 C   0  0  0  0  0  0  0  0  0  0  0  0
   -2.0801    0.2785    0.0000 C   0  0  0  0  0  0  0  0  0  0  0  0
   -2.5955   -0.0961    0.0000 F   0  0  0  0  0  0  0  0  0  0  0  0
   -1.1930    0.0277    0.0000 C   0  0  0  0  0  0  0  0  0  0  0  0
   -0.9868   -0.3023    0.0000 O   0  0  0  0  0  0  0  0  0  0  0  0
   -0.6092   -0.2081    0.0000 N   0  0  0  0  0  0  0  0  0  0  0  0
   -0.5821    0.1801    0.0000 C   0  0  0  0  0  0  0  0  0  0  0  0
   -0.9429    0.3258    0.0000 C   0  0  0  0  0  0  0  0  0  0  0  0
   -0.1824    0.3370    0.0000 N   0  0  0  0  0  0  0  0  0  0  0  0
    0.2095    0.0895    0.0000 C   0  0  0  0  0  0  0  0  0  0  0  0
    0.5807    0.2752    0.0000 C   0  0  0  0  0  0  0  0  0  0  0  0
    0.9520   -0.0285    0.0000 N   0  0  0  0  0  0  0  0  0  0  0  0
    1.2407    0.1984    0.0000 N   0  0  0  0  0  0  0  0  0  0  0  0
    1.5457   -0.0061    0.0000 C   0  0  0  0  0  0  0  0  0  0  0  0
    1.4455   -0.3594    0.0000 N   0  0  0  0  0  0  0  0  0  0  0  0
    1.0785   -0.3594    0.0000 C   0  0  0  0  0  0  0  0  0  0  0  0
    0.1888   -0.2611    0.0000 O   0  0  0  0  0  0  0  0  0  0  0  0
    1.9420    0.1571    0.0000 N   0  3  0  0  0  0  0  0  0  0  0  0
    2.0512   -0.6606    0.0000 O   0  0  0  0  0  0  0  0  0  0  0  0
    2.5955    0.6606    0.0000 O   0  5  0  0  0  0  0  0  0  0  0  0
  1  2  2  0      
  2  3  1  0      
  3  4  2  0      
  4  5  1  0      
  5  6  2  0      
  6  1  1  0      
  1  7  1  0      
  4  8  1  0      
  8  9  1  0      
  9 10  1  0      
 10 11  2  0      
 11 12  1  0      
 12  8  2  0      
 11 13  1  0      
 13 14  1  0      
 14 15  1  0      
 16 17  1  0      
 17 18  2  0      
 18 19  1  0      
 19 20  2  0      
 20 16  1  0      
 14 21  2  0      
 15 16  1  0      
 18 22  1  0      
 22 23  2  0      
 22 24  1  0      
M  CHG  2  22   1  24  -1
M  STY  1   1 SUP
M  SLB  1   1   1
M  SAL   1  3  22  23  24
M  SBL   1  1  24
M  SMT   1 NO2
M  SBV   1  24   -0.3963   -0.1633
M  END
