# Supplementary material for: Nitrotriazole-based acetamides and propanamides with broad spectrum antitrypanosomal activity
Source: Eur J Med Chem. 2016 Nov 10;123:895–904. doi: 10.1016/j.ejmech.2016.08.002 (PMC5049494; doi:10.1016/j.ejmech.2016.08.002)
Supplement: Supplementary file 2 — MOL file. ZIP file containing the MOL files of the most important compounds in this article. [file mol.zip › compound 12.mol]

Untitled Document-1
  ChemDraw05191608342D

 25 27  0  0  0  0  0  0  0  0999 V2000
   -2.3377    0.0681    0.0000 C   0  0  0  0  0  0  0  0  0  0  0  0
   -2.1315   -0.2413    0.0000 C   0  0  0  0  0  0  0  0  0  0  0  0
   -1.7604   -0.2173    0.0000 C   0  0  0  0  0  0  0  0  0  0  0  0
   -1.5956    0.1160    0.0000 C   0  0  0  0  0  0  0  0  0  0  0  0
   -1.8019    0.4253    0.0000 C   0  0  0  0  0  0  0  0  0  0  0  0
   -2.1729    0.4014    0.0000 C   0  0  0  0  0  0  0  0  0  0  0  0
   -2.6265    0.0062    0.0000 F   0  0  0  0  0  0  0  0  0  0  0  0
   -1.3271    0.1506    0.0000 C   0  0  0  0  0  0  0  0  0  0  0  0
   -1.1208   -0.1794    0.0000 O   0  0  0  0  0  0  0  0  0  0  0  0
   -0.7433   -0.0852    0.0000 N   0  0  0  0  0  0  0  0  0  0  0  0
   -0.7162    0.3030    0.0000 C   0  0  0  0  0  0  0  0  0  0  0  0
   -1.0770    0.4487    0.0000 C   0  0  0  0  0  0  0  0  0  0  0  0
   -0.3165    0.4600    0.0000 N   0  0  0  0  0  0  0  0  0  0  0  0
    0.0135    0.2537    0.0000 C   0  0  0  0  0  0  0  0  0  0  0  0
    0.3229    0.3775    0.0000 C   0  0  0  0  0  0  0  0  0  0  0  0
    0.5910    0.1712    0.0000 C   0  0  0  0  0  0  0  0  0  0  0  0
    0.9829    0.3362    0.0000 N   0  0  0  0  0  0  0  0  0  0  0  0
    1.2717    0.1094    0.0000 N   0  0  0  0  0  0  0  0  0  0  0  0
    1.5767    0.3139    0.0000 C   0  0  0  0  0  0  0  0  0  0  0  0
    1.4764    0.6671    0.0000 N   0  0  0  0  0  0  0  0  0  0  0  0
    1.1094    0.6671    0.0000 C   0  0  0  0  0  0  0  0  0  0  0  0
   -0.0071   -0.0969    0.0000 O   0  0  0  0  0  0  0  0  0  0  0  0
    1.9729    0.1506    0.0000 N   0  3  0  0  0  0  0  0  0  0  0  0
    2.0821   -0.6671    0.0000 O   0  0  0  0  0  0  0  0  0  0  0  0
    2.6265    0.6541    0.0000 O   0  5  0  0  0  0  0  0  0  0  0  0
  1  2  2  0      
  2  3  1  0      
  3  4  2  0      
  4  5  1  0      
  5  6  2  0      
  6  1  1  0      
  1  7  1  0      
  4  8  1  0      
  8  9  1  0      
  9 10  1  0      
 10 11  2  0      
 11 12  1  0      
 12  8  2  0      
 11 13  1  0      
 13 14  1  0      
 14 15  1  0      
 15 16  1  0      
 16 17  1  0      
 17 18  1  0      
 18 19  2  0      
 19 20  1  0      
 20 21  2  0      
 21 17  1  0      
 14 22  2  0      
 19 23  1  0      
 23 24  2  0      
 23 25  1  0      
M  CHG  2  23   1  25  -1
M  STY  1   1 SUP
M  SLB  1   1   1
M  SAL   1  3  23  24  25
M  SBL   1  1  25
M  SMT   1 NO2
M  SBV   1  25   -0.3963    0.1633
M  END
