# Supplementary material for: Nitrotriazole-based acetamides and propanamides with broad spectrum antitrypanosomal activity
Source: Eur J Med Chem. 2016 Nov 10;123:895–904. doi: 10.1016/j.ejmech.2016.08.002 (PMC5049494; doi:10.1016/j.ejmech.2016.08.002)
Supplement: Supplementary file 2 — MOL file. ZIP file containing the MOL files of the most important compounds in this article. [file mol.zip › compound 11.mol]

compound 10.mol
  ChemDraw05191608302D

 27 29  0  0  0  0  0  0  0  0999 V2000
   -1.1088    1.0040    0.0000 C   0  0  0  0  0  0  0  0  0  0  0  0
   -1.1706    0.6327    0.0000 C   0  0  0  0  0  0  0  0  0  0  0  0
   -0.8801    0.3935    0.0000 C   0  0  0  0  0  0  0  0  0  0  0  0
   -0.5276    0.5256    0.0000 C   0  0  0  0  0  0  0  0  0  0  0  0
   -0.4657    0.8968    0.0000 C   0  0  0  0  0  0  0  0  0  0  0  0
   -0.7563    1.1360    0.0000 C   0  0  0  0  0  0  0  0  0  0  0  0
   -0.2425    0.3027    0.0000 N   0  0  0  0  0  0  0  0  0  0  0  0
    0.1494    0.4471    0.0000 C   0  0  0  0  0  0  0  0  0  0  0  0
    0.1494    0.9009    0.0000 O   0  0  0  0  0  0  0  0  0  0  0  0
    0.5000    0.2409    0.0000 C   0  0  0  0  0  0  0  0  0  0  0  0
    0.9331    0.4471    0.0000 C   0  0  0  0  0  0  0  0  0  0  0  0
    1.3662    0.2409    0.0000 N   0  0  0  0  0  0  0  0  0  0  0  0
    1.5312   -0.1098    0.0000 N   0  0  0  0  0  0  0  0  0  0  0  0
    1.9157   -0.0612    0.0000 C   0  0  0  0  0  0  0  0  0  0  0  0
    1.9883    0.3195    0.0000 N   0  0  0  0  0  0  0  0  0  0  0  0
    1.6487    0.5061    0.0000 C   0  0  0  0  0  0  0  0  0  0  0  0
   -1.5213    0.5090    0.0000 O   0  0  0  0  0  0  0  0  0  0  0  0
   -1.8925    0.7977    0.0000 C   0  0  0  0  0  0  0  0  0  0  0  0
   -2.2844    0.6740    0.0000 C   0  0  0  0  0  0  0  0  0  0  0  0
   -2.5525    0.9215    0.0000 C   0  0  0  0  0  0  0  0  0  0  0  0
   -2.9009    0.8130    0.0000 C   0  0  0  0  0  0  0  0  0  0  0  0
   -2.9812    0.4571    0.0000 C   0  0  0  0  0  0  0  0  0  0  0  0
   -2.7131    0.2096    0.0000 C   0  0  0  0  0  0  0  0  0  0  0  0
   -2.3647    0.3180    0.0000 C   0  0  0  0  0  0  0  0  0  0  0  0
    2.1706   -0.3573    0.0000 N   0  3  0  0  0  0  0  0  0  0  0  0
    1.8983   -1.1360    0.0000 O   0  0  0  0  0  0  0  0  0  0  0  0
    2.9812   -0.2037    0.0000 O   0  5  0  0  0  0  0  0  0  0  0  0
  1  2  2  0      
  2  3  1  0      
  3  4  2  0      
  4  5  1  0      
  5  6  2  0      
  6  1  1  0      
  4  7  1  0      
  7  8  1  0      
  8  9  2  0      
  8 10  1  0      
 10 11  1  0      
 11 12  1  0      
 12 13  1  0      
 13 14  2  0      
 14 15  1  0      
 15 16  2  0      
 16 12  1  0      
  2 17  1  0      
 17 18  1  0      
 18 19  1  0      
 19 20  2  0      
 20 21  1  0      
 21 22  2  0      
 22 23  1  0      
 23 24  2  0      
 24 19  1  0      
 14 25  1  0      
 25 26  2  0      
 25 27  1  0      
M  CHG  2  25   1  27  -1
M  STY  1   1 SUP
M  SLB  1   1   1
M  SAL   1  3  25  26  27
M  SBL   1  1  27
M  SMT   1 NO2
M  SBV   1  27   -0.2549    0.2961
M  END
