# Supplementary material for: Nitrotriazole-based acetamides and propanamides with broad spectrum antitrypanosomal activity
Source: Eur J Med Chem. 2016 Nov 10;123:895–904. doi: 10.1016/j.ejmech.2016.08.002 (PMC5049494; doi:10.1016/j.ejmech.2016.08.002)
Supplement: Supplementary file 2 — MOL file. ZIP file containing the MOL files of the most important compounds in this article. [file mol.zip › compound 3.mol]

compound 2.mol
  ChemDraw05191608242D

 23 24  0  0  0  0  0  0  0  0999 V2000
   -0.3804    0.0618    0.0000 C   0  0  0  0  0  0  0  0  0  0  0  0
    0.0115    0.2062    0.0000 N   0  0  0  0  0  0  0  0  0  0  0  0
    0.3621   -0.0001    0.0000 C   0  0  0  0  0  0  0  0  0  0  0  0
    0.7952    0.2062    0.0000 C   0  0  0  0  0  0  0  0  0  0  0  0
    1.2284   -0.0001    0.0000 N   0  0  0  0  0  0  0  0  0  0  0  0
    1.3934   -0.3507    0.0000 C   0  0  0  0  0  0  0  0  0  0  0  0
    1.7778   -0.3021    0.0000 C   0  0  0  0  0  0  0  0  0  0  0  0
    1.8504    0.0785    0.0000 N   0  0  0  0  0  0  0  0  0  0  0  0
    1.5108    0.2652    0.0000 C   0  0  0  0  0  0  0  0  0  0  0  0
    0.3827   -0.5157    0.0000 O   0  0  0  0  0  0  0  0  0  0  0  0
   -0.6898    0.2887    0.0000 C   0  0  0  0  0  0  0  0  0  0  0  0
   -1.0409    0.1342    0.0000 C   0  0  0  0  0  0  0  0  0  0  0  0
   -1.0827   -0.2472    0.0000 C   0  0  0  0  0  0  0  0  0  0  0  0
   -0.7733   -0.4741    0.0000 C   0  0  0  0  0  0  0  0  0  0  0  0
   -0.4222   -0.3196    0.0000 C   0  0  0  0  0  0  0  0  0  0  0  0
   -0.0091    0.7837    0.0000 C   0  0  0  0  0  0  0  0  0  0  0  0
   -1.4323   -0.4951    0.0000 C   0  0  0  0  0  0  0  0  0  0  0  0
   -1.9095    0.1779    0.0000 F   0  0  0  0  0  0  0  0  0  0  0  0
   -2.1052   -0.9723    0.0000 F   0  0  0  0  0  0  0  0  0  0  0  0
   -0.9550   -1.1680    0.0000 F   0  0  0  0  0  0  0  0  0  0  0  0
    1.4552    0.6599    0.0000 N   0  3  0  0  0  0  0  0  0  0  0  0
    2.1052    1.1680    0.0000 O   0  0  0  0  0  0  0  0  0  0  0  0
    0.6902    0.9687    0.0000 O   0  5  0  0  0  0  0  0  0  0  0  0
  1  2  1  0      
  2  3  1  0      
  3  4  1  0      
  4  5  1  0      
  5  6  1  0      
  6  7  2  0      
  7  8  1  0      
  8  9  2  0      
  9  5  1  0      
  3 10  2  0      
  1 11  2  0      
 11 12  1  0      
 12 13  2  0      
 13 14  1  0      
 14 15  2  0      
 15  1  1  0      
  2 16  1  0      
 13 17  1  0      
 17 18  1  0      
 17 19  1  0      
 17 20  1  0      
  9 21  1  0      
 21 22  2  0      
 21 23  1  0      
M  CHG  2  21   1  23  -1
M  STY  1   1 SUP
M  SLB  1   1   1
M  SAL   1  4  17  18  19  20
M  SBL   1  1  18
M  SMT   1 ^CF3
M  SBV   1  18    0.3495    0.2479
M  STY  1   2 SUP
M  SLB  1   2   2
M  SAL   2  3  21  22  23
M  SBL   2  1  22
M  SMT   2 ^NO2
M  SBV   2  22    0.0556   -0.3947
M  END
