# Supplementary material for: Nitrotriazole-based acetamides and propanamides with broad spectrum antitrypanosomal activity
Source: Eur J Med Chem. 2016 Nov 10;123:895–904. doi: 10.1016/j.ejmech.2016.08.002 (PMC5049494; doi:10.1016/j.ejmech.2016.08.002)
Supplement: Supplementary file 2 — MOL file. ZIP file containing the MOL files of the most important compounds in this article. [file mol.zip › compound 10.mol]

compound 9.mol
  ChemDraw05191608292D

 25 27  0  0  0  0  0  0  0  0999 V2000
   -2.6210    0.4430    0.0000 C   0  0  0  0  0  0  0  0  0  0  0  0
   -2.4074    0.1304    0.0000 C   0  0  0  0  0  0  0  0  0  0  0  0
   -2.0302    0.1634    0.0000 C   0  0  0  0  0  0  0  0  0  0  0  0
   -1.8667    0.5090    0.0000 C   0  0  0  0  0  0  0  0  0  0  0  0
   -2.0877    0.8209    0.0000 C   0  0  0  0  0  0  0  0  0  0  0  0
   -2.4649    0.7879    0.0000 C   0  0  0  0  0  0  0  0  0  0  0  0
   -1.4689    1.0040    0.0000 C   0  0  0  0  0  0  0  0  0  0  0  0
   -1.5308    0.6327    0.0000 C   0  0  0  0  0  0  0  0  0  0  0  0
   -1.2402    0.3935    0.0000 C   0  0  0  0  0  0  0  0  0  0  0  0
   -0.8878    0.5256    0.0000 C   0  0  0  0  0  0  0  0  0  0  0  0
   -0.8259    0.8968    0.0000 C   0  0  0  0  0  0  0  0  0  0  0  0
   -1.1165    1.1360    0.0000 C   0  0  0  0  0  0  0  0  0  0  0  0
   -0.6027    0.3027    0.0000 N   0  0  0  0  0  0  0  0  0  0  0  0
   -0.2108    0.4471    0.0000 C   0  0  0  0  0  0  0  0  0  0  0  0
   -0.2108    0.9009    0.0000 O   0  0  0  0  0  0  0  0  0  0  0  0
    0.1398    0.2409    0.0000 C   0  0  0  0  0  0  0  0  0  0  0  0
    0.5730    0.4471    0.0000 C   0  0  0  0  0  0  0  0  0  0  0  0
    1.0061    0.2409    0.0000 N   0  0  0  0  0  0  0  0  0  0  0  0
    1.1711   -0.1098    0.0000 N   0  0  0  0  0  0  0  0  0  0  0  0
    1.5555   -0.0612    0.0000 C   0  0  0  0  0  0  0  0  0  0  0  0
    1.6281    0.3195    0.0000 N   0  0  0  0  0  0  0  0  0  0  0  0
    1.2886    0.5061    0.0000 C   0  0  0  0  0  0  0  0  0  0  0  0
    1.8105   -0.3573    0.0000 N   0  3  0  0  0  0  0  0  0  0  0  0
    1.5382   -1.1360    0.0000 O   0  0  0  0  0  0  0  0  0  0  0  0
    2.6210   -0.2037    0.0000 O   0  5  0  0  0  0  0  0  0  0  0  0
  1  2  2  0      
  2  3  1  0      
  3  4  2  0      
  4  5  1  0      
  5  6  2  0      
  6  1  1  0      
  7  8  2  0      
  8  9  1  0      
  9 10  2  0      
 10 11  1  0      
 11 12  2  0      
 12  7  1  0      
 10 13  1  0      
 13 14  1  0      
 14 15  2  0      
 14 16  1  0      
 16 17  1  0      
 17 18  1  0      
 18 19  1  0      
 19 20  2  0      
 20 21  1  0      
 21 22  2  0      
 22 18  1  0      
  4  8  1  0      
 20 23  1  0      
 23 24  2  0      
 23 25  1  0      
M  CHG  2  23   1  25  -1
M  STY  1   1 SUP
M  SLB  1   1   1
M  SAL   1  3  23  24  25
M  SBL   1  1  25
M  SMT   1 NO2
M  SBV   1  25   -0.2549    0.2961
M  END
