# Supplementary material for: Nitrotriazole-based acetamides and propanamides with broad spectrum antitrypanosomal activity
Source: Eur J Med Chem. 2016 Nov 10;123:895–904. doi: 10.1016/j.ejmech.2016.08.002 (PMC5049494; doi:10.1016/j.ejmech.2016.08.002)
Supplement: Supplementary file 2 — MOL file. ZIP file containing the MOL files of the most important compounds in this article. [file mol.zip › compound 2.mol]

Untitled Document-1
  ChemDraw05191608222D

 23 24  0  0  0  0  0  0  0  0999 V2000
   -0.7494    0.2863    0.0000 C   0  0  0  0  0  0  0  0  0  0  0  0
   -0.3576    0.4306    0.0000 N   0  0  0  0  0  0  0  0  0  0  0  0
   -0.0069    0.2244    0.0000 C   0  0  0  0  0  0  0  0  0  0  0  0
    0.4262    0.4306    0.0000 C   0  0  0  0  0  0  0  0  0  0  0  0
    0.8593    0.2244    0.0000 N   0  0  0  0  0  0  0  0  0  0  0  0
    1.0243   -0.1262    0.0000 N   0  0  0  0  0  0  0  0  0  0  0  0
    1.4088   -0.0777    0.0000 C   0  0  0  0  0  0  0  0  0  0  0  0
    1.4814    0.3030    0.0000 N   0  0  0  0  0  0  0  0  0  0  0  0
    1.1418    0.4897    0.0000 C   0  0  0  0  0  0  0  0  0  0  0  0
    0.0137   -0.2912    0.0000 O   0  0  0  0  0  0  0  0  0  0  0  0
   -0.3576    1.1525    0.0000 C   0  0  0  0  0  0  0  0  0  0  0  0
   -1.0588    0.5131    0.0000 C   0  0  0  0  0  0  0  0  0  0  0  0
   -1.4100    0.3586    0.0000 C   0  0  0  0  0  0  0  0  0  0  0  0
   -1.4518   -0.0227    0.0000 C   0  0  0  0  0  0  0  0  0  0  0  0
   -1.1424   -0.2496    0.0000 C   0  0  0  0  0  0  0  0  0  0  0  0
   -0.7912   -0.0951    0.0000 C   0  0  0  0  0  0  0  0  0  0  0  0
    1.6637   -0.3737    0.0000 N   0  3  0  0  0  0  0  0  0  0  0  0
    1.3914   -1.1525    0.0000 O   0  0  0  0  0  0  0  0  0  0  0  0
    2.4743   -0.2202    0.0000 O   0  5  0  0  0  0  0  0  0  0  0  0
   -1.8013   -0.2706    0.0000 C   0  0  0  0  0  0  0  0  0  0  0  0
   -2.2786    0.4023    0.0000 F   0  0  0  0  0  0  0  0  0  0  0  0
   -2.4743   -0.7479    0.0000 F   0  0  0  0  0  0  0  0  0  0  0  0
   -1.3241   -0.9436    0.0000 F   0  0  0  0  0  0  0  0  0  0  0  0
  1  2  1  0      
  2  3  1  0      
  3  4  1  0      
  4  5  1  0      
  5  6  1  0      
  6  7  2  0      
  7  8  1  0      
  8  9  2  0      
  9  5  1  0      
  3 10  2  0      
  2 11  1  0      
  1 12  2  0      
 12 13  1  0      
 13 14  2  0      
 14 15  1  0      
 15 16  2  0      
 16  1  1  0      
  7 17  1  0      
 17 18  2  0      
 17 19  1  0      
 14 20  1  0      
 20 21  1  0      
 20 22  1  0      
 20 23  1  0      
M  CHG  2  17   1  19  -1
M  STY  1   1 SUP
M  SLB  1   1   1
M  SAL   1  3  17  18  19
M  SBL   1  1  18
M  SMT   1 NO2
M  SBV   1  18   -0.2549    0.2961
M  STY  1   2 SUP
M  SLB  1   2   2
M  SAL   2  4  20  21  22  23
M  SBL   2  1  21
M  SMT   2 ^CF3
M  SBV   2  21    0.3495    0.2479
M  END
